# Supplementary material for: p-Cresol Sulfate Is a Sensitive Urinary Marker of Fecal Microbiota Transplantation and Antibiotics Treatments in Human Patients and Mouse Models
Source: Int J Mol Sci. 2023 Sep 27;24(19):14621. doi: 10.3390/ijms241914621 (PMC10572327; doi:10.3390/ijms241914621)
Supplement: Supplementary file 1 [file ijms-24-14621-s001.zip]

Archive with 1 entries (1 files):
- ijms-2521569-supplementary.pdf
